# Supplementary material for: Psychiatric rehabilitation patterns in Italy: Results from the Italian Society of Psychosocial Rehabilitation (SIRP) survey
Source: Front Psychiatry. 2023 Feb 22;14:1130811. doi: 10.3389/fpsyt.2023.1130811 (PMC9992193; doi:10.3389/fpsyt.2023.1130811)
Supplement: Supplementary file 2 [file Table_1.XLSX]

## Sheet: S1
Table S1: Description of activities
Place of the activities	Frequency	%	Duration	Frequency	%	Users per session	Frequency	%
Mental Health Center
On site	29	0.3625	continuos	49	0.6125	Individually	1	0.0125
At patient's home	1	0.0125	forward	20	0.25	2022-05-02	16	0.2
Elsewhere	47	0.5875	cyclical	10	0.125	2022-10-06	31	0.3875
Mix	3	0.0375	.	1	0.0125	2022-02-26 11:20:00	21	0.2625
.	0	0				20	8	0.1
						.	3	0.0375
Residential Facilities
On site	714	0.6375	continuos	748	0.667857	Individually	52	0.0464286
At patient's home	2	0.00178571	forward	190	0.169643	2022-05-02	208	0.185714
Elsewhere	354	0.316071	cyclical	173	0.154464	2022-10-06	471	0.420536
Mix	45	0.0401786	.	9	0.00803571	2022-02-26 11:20:00	308	0.275
.	5	0.00446429				20	62	0.0553571
						.	19	0.0169643
Semiresidential Facilities
On site	494	0.595899	continuos	453	0.546441	Individually	12	0.0144753
At patient's home	4	0.00482509	forward	144	0.173703	2022-05-02	163	0.196622
Elsewhere	252	0.303981	cyclical	194	0.234017	2022-10-06	362	0.436671
Mix	47	0.0566948	.	38	0.0458384	2022-02-26 11:20:00	208	0.250905
.	32	0.0386007				20	60	0.0723764
						.	24	0.0289505
Psychiatric Diagnosis and Care Service facility
On site	9	0.692308	continuos	7	0.538462	Individually		0
At patient's home	0	0	forward	3	0.230769	2022-05-02		0
Elsewhere	3	0.230769	cyclical	3	0.230769	2022-10-06	8	0.615385
Mix	0	0				2022-02-26 11:20:00	2	0.153846
.	0	0				20	3	0.230769
						.		0
Supportive Housing
On site	43	0.438776	continuos	74	0.755102	Individually	8	0.0816327
At patient's home	3	0.0306122	forward	12	0.122449	2022-05-02	81	0.826531
Elsewhere	36	0.367347	cyclical	8	0.0816327	2022-10-06	8	0.0816327
Mix	14	0.142857	.	4	0.0408163	2022-02-26 11:20:00	1	0.0102041
.	2	0.0204082				20		0
						.		0
Others facilities
On site	74	0.643478	continuos	56	0.486957	Individually	5	0.0434783
At patient's home	1	0.00869565	forward	10	0.0869565	2022-05-02	18	0.156522
Elsewhere	34	0.295652	cyclical	46	0.4	2022-10-06	46	0.4
Mix	6	0.0521739	.	3	0.026087	2022-02-26 11:20:00	26	0.226087
.	0	0				20	18	0.156522
						.	2	0.0173913
Mix: both in-site; at home or elsewhere; . : incomplete or missing data

## Sheet: S2
Table S2: Users per session
User per session	frequency	%
1	78	0.035
2 to 5	486	0.216
6 to 10	926	0.411
11 to 20	566	0.251
more than 20	151	6.7%
missing data	48	0.02

## Sheet: S3
Table S3: Frequency of the SISM type of activities
Activities	frequency	%
group re-socialization	394	0.183
basic interpersonal group skills	304	0.141
motorial interventions	257	0.12
group expressive skills	278	0.129
practical-craft intervention	213	0.099
work training and coaching	100	0.047
basic interpersonal individual skills	129	0.06
other activities for context	75	0.035
psychoeducation	71	0.033
individual expressive skills	40	0.019
daily life	90	0.042
vacation stay	40	0.019
other activities for family members	33	0.015
administrative and social problems	18	0.008
counseling of family members	33	0.015
against the stigma	14	0.007
administrative and social problems	18	0.008
network interventions	17	0.008
individual re-socialization	25	0.012
SISM: National Menthal Health Information System

## Sheet: S4
Table S4: Frequency of the SIRP type of activities
SIRP category	Frequency	Percentage
Leisure, Free time	242	0.107
Daily activities	214	0.095
Physical activity	192	0.085
Expressive techniques	186	0.083
Craft Workshop	150	0.067
Writing, Stories, Media	143	0.064
Cooking	142	0.063
Group aimed at the verbal self	124	0.055
Work	122	0.054
Music, Singing, Theatre	108	0.048
Activities for family members	105	0.046
Sport	96	4.3%
Others	94	4.2%
Gardening and Hotricultural therapy activities	67	0.029
Psychoeducation for patients	63	0.028
Re-socialization	59	0.026
Other psychoeducative programs, Problem solving	44	0.019
Cognitive remediation	37	0.016
Animal assisted therapy	37	0.016
Social Skills Trainig	28	0.012
SIRP: Italian Society for Psychosocial Rehabilitation

## Sheet: S5
Table S5: Description of activities according to SIRP classification
Activity	Facility		%	Frequency	%	Administration Way
physical activity	Semiresidential Facilities	68	0.352	monthly	0.063	individual	0.042
	Mental Health Center	7	0.036	bi-weekly	0.288	group	0.323
	Psychiatric Diagnosis and Care Service facility	2	0.011	weekly	0.56	both	0.635
	Supportive Housing	5	0.026	other	0.089	MHW involved (medium)	2.3
	Residential Facilities	103	0.534
	Others	8	0.041
craft workshops	Semiresidential Facilities	68	0.454	monthly	0.014	individual	0.087
	Mental Health Center	8	0.053	bi-weekly	0.264	group	0.653
	Psychiatric Diagnosis and Care Service facility	1	0.007	weekly	0.527	both	0.26
	Supportive Housing	2	0.013	other	0.196	MHW involved (medium)	2.7
	Residential Facilities	63	0.42
	Others	8	0.053
free time	Semiresidential Facilities	83	0.343	monthly	0.195	individual	0.054
	Mental Health Center	16	0.066	bi-weekly	0.064	group	0.905
	Psychiatric Diagnosis and Care Service facility	1	0.004	weekly	0.318	both	0.041
	Supportive Housing	19	0.079	other	0.424	MHW involved (medium)	3.1
	Residential Facilities	110	0.454
	Others	13	0.054
daily activities organization	Semiresidential Facilities	37	0.172	monthly	0.052	individual	0.397
	Mental Health Center	4	0.019	bi-weekly	0.146	group	35.5%
	Psychiatric Diagnosis and Care Service facility	1	0.005	weekly	0.343	both	0.248
	Supportive Housing	22	0.102	other	0.46	MHW involved (medium)	3.6
	Residential Facilities	145	0.674
	Others	6	0.028
sports	Semiresidential Facilities	47	0.489	monthly	0.055	individual	0.052
	Mental Health Center	7	0.073	bi-weekly	0.176	group	0.51
	Residential Facilities	36	0.375	weekly	0.659	both	0.438
	Others	6	0.063	other	0.11	MHW involved (medium)	2.8
cooking	Semiresidential Facilities	41	0.288	monthly	0.014	individual	0.155
	Mental Health Center	3	0.022	bi-weekly	0.137	group	0.542
	Supportive Housing	15	0.106	weekly	0.511	both	0.296
	Residential Facilities	79	0.556	other	0.338	MHW involved (medium)	2.7
	Others	4	0.028
gardening	Semiresidential Facilities	23	0.343	monthly	0.031	individual	0.119
	Mental Health Center	3	0.045	bi-weekly	0.266	group	0.448
	Supportive Housing	2	0.03	weekly	0.359	both	0.433
	Residential Facilities	37	0.552	other	0.344	MHW involved (medium)	1.9
	Others	2	0.03
music, singing, theater	Semiresidential Facilities	46	0.426	monthly	0.047	individual	0.111
	Psychiatric Diagnosis and Care Service facility	2	0.018	bi-weekly	0.142	group	0.88
	Supportive Housing	1	0.009	weekly	0.755	both	0.009
	Residential Facilities	55	0.509	other	0.057	MHW involved (medium)	2.5
	Others	4	0.038
resocialization	Semiresidential Facilities	24	0.407	monthly	0.034	individual	0.051
	Residential Facilities	34	0.576	bi-weekly	0.172	group	0.898
	Others	1	0.017	weekly	0.431	both	0.051
				other	0.362	MHW involved (medium)	3.3
writing, stories, media	Semiresidential Facilities	64	0.447	monthly	0.036	individual	0.084
	Mental Health Center	2	0.014	bi-weekly	0.152	group	0.888
	Psychiatric Diagnosis and Care Service facility	1	0.007	weekly	0.667	both	0.028
	Supportive Housing	1	0.007	other	0.145	MHW involved (medium)	2.7
	Residential Facilities	70	0.489
	Others	5	0.036
work	Semiresidential Facilities	62	0.508	monthly	0.042	individual	0.5
	Mental Health Center	3	0.025	bi-weekly	0.195	group	0.287
	Supportive Housing	2	0.016	weekly	0.271	both	0.213
	Residential Facilities	50	0.41	other	0.492	MHW involved (medium)	2.1
	Others	5	0.041
expressive techniques	Semiresidential Facilities	73	0.393	monthly	0.033	individual	0.161
	Mental Health Center	6	0.032	bi-weekly	0.115	group	0.823
	Psychiatric Diagnosis and Care Service facility	1	0.005	weekly	0.754	both	0.011
	Supportive Housing	3	0.016	other	0.098	MHW involved (medium)	3.2
	Residential Facilities	93	0.5
	Others	10	0.054
group aimed at the verbal self	Semiresidential Facilities	51	0.411	monthly	0.041	individual	0.089
	Mental Health Center	3	0.024	bi-weekly	0.09	group	0.863
	Psychiatric Diagnosis and Care Service facility	2	0.016	weekly	0.746	both	0.032
	Supportive Housing	14	0.114	other	0.123	MHW involved (medium)	2.9
	Residential Facilities	51	0.411
	Others	3	0.024
cognitive remediation	Semiresidential Facilities	12	0.325	monthly	0.081	individual	0.324
	Residential Facilities	20	0.54	bi-weekly	0.324	group	0.676
	Others	5	0.135	weekly	0.486	both	0
				other	0.108	MHW involved (medium)	2.4
social skills srainig	Semiresidential Facilities	9	0.321	monthly	0	individual	0.107
	Mental Health Center	1	0.037	bi-weekly	0.107	group	0.893
	Supportive Housing	2	0.071	weekly	0.821	both	0
	Residential Facilities	14	0.5	other	0.071	MHW involved (medium)	2.5
	Others	2	0.071
psychoeducation for patients	Semiresidential Facilities	16	0.254	monthly	0.175	individual	0.159
	Mental Health Center	4	0.063	bi-weekly	0.032	group	0.54
	Supportive Housing	2	0.032	weekly	0.603	both	0.302
	Residential Facilities	38	0.603	other	0.19	MHW involved (medium)	3.1
	Others	3	0.048
other structured psychoeducational program	Semiresidential Facilities	15	0.341	monthly	0.14	individual	0.136
	Mental Health Center	1	0.023	bi-weekly	0.186	group	0.841
	Residential Facilities	24	0.545	weekly	0.581	both	0.023
	Others	4	0.091	other	0.093	MHW involved (medium)	2.2
animal assisted therapy	Semiresidential Facilities	14	0.378	monthly	0.027	individual	0.216
	Mental Health Center	2	0.054	bi-weekly	0.135	group	0.757
	Residential Facilities	16	0.433	weekly	0.649	both	0.027
	Residential Facilities	2	0.054	other	0.189	MHW involved (medium)	2.5
	Others	3	0.081
activities for family members	Semiresidential Facilities	34	0.323	monthly	0.458	individual	0.457
	Mental Health Center	5	0.048	bi-weekly	0.094	group	0.476
	Psychiatric Diagnosis and Care Service facility	2	0.019	weekly	0.125	both	0.067
	Supportive Housing	6	0.057	other	0.323	MHW involved (medium)	3
	Residential Facilities	51	0.486
	Others	7	0.067
others	Semiresidential Facilities	41	0.436	monthly	0.09	individual	0.213
	Mental Health Center	5	0.053	bi-weekly	0.067	group	0.681
	Residential Facilities	32	0.341	weekly	0.281	both	0.106
	Others	16	0.17	other	0.562	MHW involved (medium)	2.8
MHW: Mental Health Worker; SIRP: Italian Society for Psychosocial Rehabilitation
